# Supplementary material for: From Glacial Refugia to Future Shifts: Unraveling the Spatiotemporal Dynamics of Endangered Acer sutchuenense Franch. Under Climate Change
Source: Biology (Basel). 2026 Feb 28;15(5):397. doi: 10.3390/biology15050397 (PMC12984191; doi:10.3390/biology15050397)
Supplement: Supplementary file 1 [file biology-15-00397-s001.zip]

Archive with 1 entries (1 files):
- biology-4144333-supplementary.pdf
